# Supplementary material for: AI-Augmented Quantitative MRI Predicts Spontaneous Intracranial Hypotension
Source: Diagnostics (Basel). 2025 Sep 15;15(18):2339. doi: 10.3390/diagnostics15182339 (PMC12468366; doi:10.3390/diagnostics15182339)
Supplement: Supplementary file 1 [file diagnostics-15-02339-s001.zip]

Archive with 1 entries (1 files):
- diagnostics-3754781-supplementary.pdf
